# Supplementary material for: Genome-wide CRISPR screening identifies Annexin A1 as a facilitator of porcine astrovirus entry
Source: PLoS Pathog. 2026 Feb 2;22(2):e1013943. doi: 10.1371/journal.ppat.1013943 (PMC12880748; doi:10.1371/journal.ppat.1013943)
Supplement: S1 Table — (XLSX) [file ppat.1013943.s005.xlsx]

## Sheet: Sheet1
S2 Table: Quality assessment of the RNA sequencing dat
Sample	Raw reads	Clean reads	Raw bases (G)	Clean bases (G)	Q20 (%)	Q30 (%)	GC content (%)
WT_mock_1	43389454	6419726525	98.21	98.21	98.72	96.51	46.44
WT_mock_2	42016168	6220500944	98.23	98.23	98.73	96.52	46.53
A1KO_mock_1	41285726	6125264157	98.43	98.43	98.85	96.85	45.94
A1KO_mock_2	40895626	6064888764	98.39	98.39	98.84	96.83	45.77
A1KO_PAstV_1	41639738	6199836068	98.84	98.84	98.42	95.41	47.39
A1KO_PAstV_2	38783390	6964852261	98.77	98.77	98.7	96.27	47.86
WT_PAstV_1	44090330	6559676905	98.81	98.81	98.4	95.34	47.6
WT_PAstV_2	43761830	6509511685	98.84	98.84	98.42	95.39	47.61
