# Supplementary material for: Genome-wide CRISPR screening identifies Annexin A1 as a facilitator of porcine astrovirus entry
Source: PLoS Pathog. 2026 Feb 2;22(2):e1013943. doi: 10.1371/journal.ppat.1013943 (PMC12880748; doi:10.1371/journal.ppat.1013943)
Supplement: S2 Table — (XLSX) [file ppat.1013943.s006.xlsx]

## Sheet: Sheet1
S3 Table Summary statistics of cleaned reads mapped to the reference genome
Sample	Clean	Total	Multiple_Mapped	Uniquely_Mapped	Mapped_to_Gene	Mapped_to_InterGene	Mapped_to_Exon
	Reads	Mapped
WT_mock_1	42614328	40536107 (95.12%)	1336372 (3.30%)	39199735 (96.70%)	37163951 (94.81%)	2035784 (5.19%)	34290093 (92.27%)
WT_mock_2	41274542	38793857 (93.99%)	1311299 (3.38%)	37482558 (96.62%)	35579521 (94.92%)	1903037 (5.08%)	32454181 (91.22%)
A1KO_mock_1	40636346	39816350 (97.98%)	1343782 (3.37%)	38472568 (96.63%)	36665466 (95.30%)	1807102 (4.70%)	33080825 (90.22%)
A1KO_mock_2	40236954	39425480 (97.98%)	1292165 (3.28%)	38133315 (96.72%)	36294327 (95.18%)	1838988 (4.82%)	33016150 (90.97%)
A1KO_PAstV_1	41157798	36830959 (89.49%)	1204011 (3.27%)	35626948 (96.73%)	33867394 (95.06%)	1759554 (4.94%)	29625330 (87.47%)
A1KO_PAstV_2	46251328	42562052 (92.02%)	1372711 (3.23%)	41189341 (96.77%)	39228518 (95.24%)	1960823 (4.76%)	34568325 (88.12%)
WT_PAstV_1	43565550	41748715 (95.83%)	1602382 (3.84%)	40146333 (96.16%)	38538554 (96.00%)	1607779 (4.00%)	35174249 (91.27%)
WT_PAstV_2	43253778	41486241 (95.91%)	1534186 (3.70%)	39952055 (96.30%)	38342834 (95.97%)	1609221 (4.03%)	34970715 (91.21%)
