# Supplementary material for: Genome-wide CRISPR screening identifies Annexin A1 as a facilitator of porcine astrovirus entry
Source: PLoS Pathog. 2026 Feb 2;22(2):e1013943. doi: 10.1371/journal.ppat.1013943 (PMC12880748; doi:10.1371/journal.ppat.1013943)
Supplement: S1 Data — This file contains the numerical values underlying all plots and summary statistics reported in the main and supplementary figures and tables. (XLSX) [file ppat.1013943.s008.xlsx]

## Sheet: Figure 1E
	NT	ANXA1	CLGN	LMX1B	BRK1	JAK2	SYMPK	APAF1	SERP1	GTF2E1	AKT2
	1	0.48	0.76	0.77	0.91	0.76	0.89	0.71	0.97	0.78	0.87
	0.99	0.36	0.73	0.71	0.88	0.72	0.91	0.69	0.83	0.69	0.68
	1.12	0.41	0.81	0.84	0.79	0.69	0.93	0.72	0.91	0.7	0.73
	0.98	0.42	0.81	0.68	0.93	0.78	0.84	0.64	0.88	0.82	0.78
p value of siRNA against NT	/	0.006	0.02	0.004	0.1	0.06	0.06	0.007	0.09	0.06	0.06

## Sheet: Figure 2C
PK15-ANXA1KO	PK15-WT	p value of PK15-ANXA1KO vs PK15-WT
0.9379	0.8875	0.38
0.9899	0.8452
0.8786	0.9455

## Sheet: Figure 2D
	PK15-ANXA1KO	PK15-WT	p value of PK15-ANXA1KO vs PK15-WT
	3.16	6.38	0.004
	2.7	6.71
	2.88	6.64

## Sheet: Figure 2E
	PK15-ANXA1KO			PK15-WT			p value of PK15-ANXA1KO vs PK15-WT
6h	1.21725	1.3235	1.04423	2.21898	1.90025	2.09756	<0.001
12h	2.80788	3.1084	3.01126	4.2528	4.26494	4.28012	<0.001
24h	3.64873	4.01906	3.44535	6.66606	6.6691	6.63874	<0.001
36h	5.08758	5.30917	5.24846	7.29138	7.28228	7.34602	<0.001
48h	6.46268	6.75409	6.8148	7.11532	6.82391	6.95747	0.11
72h	5.83432	5.98306	5.92842	5.5854	5.68861	5.66433	0.15

## Sheet: Figure 2I
	PK15-ANXA1KO			PK15-WT			p value of PK15-ANXA1KO vs PK15-WT
0.5MOI	1.66824	1.32219	1.19643	4.58602	3.84352	4.08584	<0.001
1MOI	2.13945	1.55462	2.63606	4.31048	4.14673	4.67405	<0.001
10MOI	3.13745	2.92227	3.49592	5.3547	5.3456	5.37899	<0.001

## Sheet: Figure 2K
IgG	5.7645	5.81307	5.47916	p value of antibody vs IgG
5μg/mL	5.12704	5.06026	5.40934	0.31
10μg/mL	4.02817	3.8005	3.70337	0.005
20μg/mL	3.77015	3.49695	3.4757	0.006
50μg/mL	3.16911	3.18732	3.61534	0.02

## Sheet: Figure 3B
	PK15			IPEC-J2
WT	5.47309	5.69165	6.1318	4.31136	4.46617	3.96227
WT-Vector	5.87378	5.52773	5.8586	3.85775	4.50867	4.13529
WT-overexpression	6.86641	6.83909	7.06068	4.80536	5.05245	5.21161
p value of WT vs WT-Vector	＞0.99			0.97
p value of WT vs WT-overexpression	<0.001			0.008
p value of WT-Vector vs WT-overexpression	<0.001			0.004

## Sheet: Figure 3E
WT-NTC	A1KO-rescue	A1KO-NTC	p value of A1KO-rescue vs A1KO-NTC
6.79962	8.3265	3.37249	<0.001
7.11228	7.74671	3.16
6.52339	8.03509	3.61534

## Sheet: Figure 3F
IPEC-J2 ANXA1KO	IPEC-J2 WT	IPEC-J2 ANXA1KO vs IPEC-J2 WT
4.35601	5.83735	0.003
3.9796	5.61273
4.28012	5.23328

## Sheet: Figure 3H
	PK15-ANXA1KO			PK15-WT		p value of PK15-ANXA1KO vs PK15-WT
GETV	5.06329	4.7992	5.43363	4.8508	5.09061	>0.99
EVG	4.22852	3.91586	4.15263	4.32262	4.85384	0.6
SVV	5.34256	5.23025	5.49434	5.41238	5.54291	>0.99
MRV	4.57457	4.24066	4.0221	4.4319	4.17995	>0.99
BEV	5.19078	4.74456	4.96312	5.18471	4.81438	>0.99
PAstV Type 5	3.63658	3.35731	3.38463	4.91758	4.53207	<0.001

[truncated: 17 more sheets: Figure 3I, Figure 3J, Figure 4A, Figure 4B, Figure 4C, Figure 4F, Figure 4I, Figure 5A, Figure 5B, Figure 5E, Figure 5F, Figure S1A, Figure S1D, Figure S2D, Figure S3A, Figure S3E, Figure S4H]
